# Supplementary material for: Cuf2 Is a Novel Meiosis-Specific Regulatory Factor of Meiosis Maturation
Source: PLoS One. 2012 Apr 27;7(4):e36338. doi: 10.1371/journal.pone.0036338 (PMC3338643; doi:10.1371/journal.pone.0036338)
Supplement: Table S3 — List of genes that showed elevated expression (averaging ≥1.5-fold) in both cuf2Δ/cuf2Δ and meu5Δ/meu5Δ mutants (pat1-114/pat1-114 synchronized cells). (XLS) [file pone.0036338.s003.xls]

## Sheet: Common vs uncommon to meu5∆
List of genes that showed elevated expression (averaging ≥ 1.5-fold) in both cuf2∆/cuf2∆ and meu5∆/meu5∆ mutants (pat1-114/pat1-114 synchronized cells)
Systematic name	Common name	Synonyms	Amplitude	Description (GeneDB)
SPAC212.04c			3.697	S. pombe specific DUF999 family protein 1
SPAC4G9.05	mpf1		3.65	meiotic PUF family protein 1
SPAC4F10.16c			3.1185	P-type ATPase (predicted)
SPAC1B2.03c			3.069	GNS1/SUR4 family protein (predicted)
SPBC16A3.13	meu7		3.031	alpha-amylase homolog Aah4
SPAC24H6.13			2.972	DUF221 family protein implicated in Golgi to plasma membrane transport (predicted)
SPCC63.04	mok14		2.9025	alpha-1,4-glucan synthase Mok14
SPAC22A12.01c	pso2	snm1	2.8965	DNA 5' exonuclease (predicted)
SPBC1773.08c	omh4		2.8415	alpha-1,2-mannosyltransferase Omh4 (predicted)
SPBC32H8.02c	nep2	mug120	2.7955	NEDD8 protease Nep2
SPBC27.03	meu25		2.78	sequence orphan Meu25
SPCC1020.13c			2.777	DDHD family phospholipase (predicted)
SPBC3H7.09	mug142		2.6645	palmitoyltransferase (predicted)
SPACUNK4.12c	mug138		2.6395	metallopeptidase (predicted)
SPAC3F10.06c			2.6235	initiator methionine tRNA 2'-O-ribosyl phosphate transferase (predicted)
SPAC1639.01c		SPAC806.09c	2.5605	GNS1/SUR4 family protein (predicted)
SPAC12B10.16c	mug157		2.494	conserved protein Mug157
SPBC2G2.10c	mug110		2.4775	sequence orphan
SPAC13G6.08			2.476	Cdc20/Fizzy subfamily WD repeat protein
SPBCPT2R1.01c		SPBPB2B2.20c	2.4745	S. pombe specific DUF999 protein family 9
SPBC1348.01			2.464	S. pombe specific DUF999 protein family 5
SPBCPT2R1.04c			2.458	S. pombe specific DUF999 protein family 10
SPBC839.08c	its8		2.4345	pig-N (predicted)
SPBC1773.11c	mug89		2.426	CDC50 domain protein, implicated in signal transduction (predicted)
SPAC8C9.09c	mug129		2.408	sequence orphan
SPCC162.04c	wtf13		2.3855	wtf element Wtf13
SPAC17A5.04c	mde10	mug139	2.3605	spore wall assembly ADAM family peptidase Mde10
SPAC977.06			2.3205	S. pombe specific DUF999 family protein 3
SPAC25H1.09	mde5	meu30, SPAC4A8.01	2.2915	alpha-amylase homolog Mde5
SPBC3H7.15	hhp1		2.28	serine/threonine protein kinase Hhp1
SPAC1610.03c	crp79	meu5	2.2725	poly(A) binding protein Crp79
SPCC548.03c	wtf4	SPCC548.03	2.2695	wtf element Wtf4
SPCC1235.08c	pdh1		2.2495	DUF1751 family protein
SPAC959.05c			2.249	protein disulfide isomerase (predicted)
SPAC3F10.07c	mug91		2.234	palmitoyltransferase complex Erf4 (predicted)
SPAC3F10.05c	mug113		2.202	T5orf172 family protein
SPBPB2B2.07c			2.1665	S. pombe specific DUF999 protein family 7
SPAC212.01c			2.16	S. pombe specific DUF999 family protein 2
SPAC18B11.04	ncs1		2.151	related to neuronal calcium sensor Ncs1
SPCC306.10	wtf8		2.1425	wtf element Wtf8
SPAC144.12		ppi	2.1065	ribose 5-phosphate isomerase (predicted)
SPAC6F6.12			2.1005	autophagy associated protein Atg24 (predicted)
SPCC285.17	spp27	uaf30	2.0485	RNA polymerase I upstream activation factor complex subunit Spp27
SPCC576.16c	wtf22		2.0425	pseudogene wtf element Wtf22
SPCC4G3.08	psk1		2.0395	serine/threonine protein kinase Psk1
SPCPJ732.02c			2.033	xylulose kinase (predicted)
SPAC1A6.06c	meu31		2.0285	sequence orphan Meu31
SPAC4C5.02c	ryh1	hos1	2.022	GTPase Ryh1
SPAC630.09c	mug58		2.02	glycerate kinase (predicted)
SPAC750.06c			1.9955	S. pombe specific DUF999 protein family 4
SPNCRNA.75			1.988	non-coding RNA (predicted)
SPAC13F5.03c	gld1		1.9645	mitochondrial glycerol dehydrogenase Gld1
SPAPYUG7.06	mug67		1.9635	PPPDE peptidase family (predicted)
SPBC336.07	sfc3		1.9615	transcription factor TFIIIC complex B box binding subunit Sfc3
SPAC959.02	sec17		1.947	alpha SNAP (predicted)
SPCC970.11c	wtf9		1.932	wtf element Wtf9
SPNCRNA.56	prl56		1.9225	antisense RNA (predicted)
SPCC297.03	ssp1		1.87	serine/threonine protein kinase Ssp1
SPCC1442.01	ste6	SPCC1450.17	1.861	guanyl-nucleotide exchange factor Ste6
SPAC823.16c	mug179	atg18b	1.8555	WD repeat protein involved in autophagy Atg18b
SPAC1952.13	ned1		1.8435	lipin Ned1
SPAC13C5.06c	mug121		1.833	sequence orphan
SPAC24B11.05			1.829	pyrimidine 5'-nucleotidase (predicted)
SPCC1183.09c	pmp31	mug75	1.803	plasma membrane proteolipid Pmp31
SPAC2E1P5.02c	mug109		1.7765	Rab GTPase binding protein upregulated in meiosis II (predicted)
SPCC24B10.17	emp24		1.728	COPII-coated vesicle component Emp24 (predicted)
SPAP27G11.12			1.7035	human c17orf28 ortholog 1
SPCC1739.08c			1.694	short chain dehydrogenase (predicted)
SPAC19G12.15c	tpp1		1.684	trehalose-6-phosphate phosphatase Tpp1
SPAP14E8.03	bos1		1.682	SNARE, bos1
SPBC530.14c	dsk1		1.68	SR protein-specific kinase Dsk1
SPCC830.02	wtf24		1.662	gene wtf element Wtf24
SPBC1718.07c	zfs1	moc4	1.6595	CCCH tandem zinc finger protein, human Tristetraprolin homolog Zfs1
SPAC20H4.09			1.6445	ATP-dependent RNA helicase, spliceosomal (predicted)
SPBC32H8.07	git5	gpb1	1.643	heterotrimeric G protein beta subunit Git5
SPBC119.12			1.6415	Golgi matrix protein (predicted)
SPBC19C2.11c	mdm34		1.64	mitochondrial outer membrane protein Mdm34 (predicted)
SPCC191.07	cyc1		1.6155	cytochrome c (predicted)
SPAC15A10.06			1.5885	CPA1 sodium ion/proton antiporter (predicted)
SPBC1348.07			1.585	S. pombe specific DUF999 protein family 6
SPBC405.04c	ypt7		1.5755	GTPase Ypt7
SPBC26H8.02c	sec9		1.5735	SNAP-25 homologue, t-SNARE component Sec9
SPBC8D2.01	gsk31		1.5695	serine/threonine protein kinase Gsk31, gsk31
SPBC29A3.10c	atp14		1.5365	F1-ATPase subunit H (predicted)
SPBC19F8.07	mcs6	crk1, mop1, cdk7	1.5345	cyclin-dependent protein kinase/CDK-activating kinase Mcs6
SPAC4G9.12			1.5165	gluconokinase
SPAC227.15			1.5155	protein phosphatase regulatory subunit Reg1 (predicted)
SPAC328.08c	tbc1		1.515	tubulin specific chaperone cofactor C Tbc1 (predicted)
SPCC825.03c	psy1	sso1	1.496	SNARE Psy1
SPCC1620.07c			1.495	lunapark homolog
SPBC32F12.10			1.479	phosphoglucomutase (predicted)
SPCC1682.11c			1.4655	choline transmembrane transporter family protein (predicted)
SPAC5D6.04			1.459	auxin family transmembrane transporter (predicted)
List of genes that showed elevated expression (averaging ≥ 1.5-fold) in the cuf2∆/cuf2∆ mutant only (pat1-114/pat1-114 synchronized cells)
Systematic name	Common name	Synonyms	Amplitude	Description (GeneDB)
SPBC776.14	plh1		5.039	phospholipid-diacylglycerol acyltransferase Plh1
SPCC4B3.12	set9		3.696	histone lysine methyltransferase Set9
SPBC27B12.02		SPBC30B4.10	3.687	sequence orphan
SPBC83.11			3.549	ER triose phosphate transmembrane transporter (predicted)
SPBC29A10.15	orc1	orp1, cdc30	3.421	origin recognition complex subunit Orc1
SPBC3H7.03c			2.8735	2-oxoglutarate dehydrogenase (lipoamide) (predicted)
SPBC31A8.02		SPBC3D6.01	2.517	pseudogene
SPAC11G7.02	pub1	pub1;elp2	2.3765	HECT-type ubiquitin-protein ligase E3 Pub1
SPCC285.07c	wtf18		2.295	wtf element Wtf5
SPCC965.11c			2.279	amino acid transporter (predicted)
SPAPB2B4.04c		pmc1	2.268	vacuolar calcium transporting P-type ATPase P2 type, Pmc1
SPAC1039.11c		SPAC922.02c	2.266	alpha-glucosidase (predicted)
SPBC146.11c	mug97	meu33	2.26	meiotically upregulated gene Mug97
SPBP4H10.09	rsv1	rsv1	2.253	transcription factor Rsv1
SPBC1347.03	meu14		2.1775	sporulation protein Meu14
SPAC3H8.08c			2.167	transcription factor (predicted)
SPBC3E7.15c	lac1	SPBC4F6.02c, mug83	2.1645	sphingosine N-acyltransferase Lac1
SPCC188.12	spn6	SPCC584.09, spn6	2.144	septin Spn6 (predicted)
SPAPB2B4.07			2.088	ubiquitin family protein, human UBTD1 homolog
SPAC22H10.13	zym1		2.0585	metallothionein Zym1
SPAC20H4.11c	rho5		2.0345	Rho family GTPase Rho5
SPAC24C9.15c	spn5	mde9, meu28	2.031	septin Spn5
SPBC1683.07	mal1		2.0005	maltase alpha-glucosidase Mal1
SPAC24B11.09			1.9955	mitochondrial protein, predicted, human BRP44 ortholog
SPAC22E12.16c	pik1		1.9555	1-phosphatidylinositol 4-kinase Pik1
SPAC23H3.13c	gpa2	git8	1.9495	heterotrimeric G protein alpha-2 subunit Gpa2
SPAC8F11.05c			1.929	sequence orphan
SPBC36B7.03	sec63		1.921	ER protein translocation subcomplex subunit Sec63 (predicted)
SPCC1620.02	wtf23		1.9155	wtf element Wtf23
SPAC3G6.11	chl1		1.908	ATP-dependent DNA helicase Chl1 (predicted)
SPCC965.13			1.901	pyradoxal family membrane transporter (predicted)
SPCC1906.04	wtf20		1.8925	wtf element Wtf20
SPAC1782.01		SPAPYUG7.07	1.886	proteasome component Ecm29
SPBC947.06c			1.886	spermidine family transporter (predicted)
SPBP19A11.07c		SPBP4H10.02c	1.8795	human c17orf28 ortholog 2
SPAC6B12.09	trm10		1.8795	tRNA m(1)G methyltransferase Trm10 (predicted)
SPAC16C9.05	cph1		1.878	Clr6 histone deacetylase associated PHD protein-1 Cph1
SPBC1289.04c	pob1		1.8695	Boi family protein
SPBC2F12.09c	atf21		1.853	transcription factor, Atf-CREB family Atf21
SPAC24C9.14	otu1	mug141	1.841	ubiquitin-specific cysteine protease, OTU family, Otu1
SPBC660.08			1.8255	sequence orphan
SPCC553.05c	wtf6	SPCC553.05	1.8205	pseudogene wtf element Wtf6
SPAC4G9.06c	chz1		1.82	histone chaperone Chz1 (predicted)
SPAC4F10.08	mug126		1.809	sequence orphan
SPAC17G8.14c	pck1	SPAC22H10.01c	1.805	protein kinase C (PKC)-like Pck1
SPBC21B10.03c			1.791	ataxin-2 homolog (predicted)
SPBC1D7.03	mug80		1.7795	cyclin Clg1 (predicted)
SPBC28E12.02		SPBC9B6.13	1.7795	RNA-binding protein
SPCC1259.15c	ubc11	ubcdp, ubcp4	1.7765	ubiquitin conjugating enzyme E2-C, Ubc11
SPBP23A10.16	sdh4	tim18	1.7585	TIM22 inner membrane protein import complex anchor subunit Tim18
SPAC17G6.09	sec62		1.7505	ER protein translocation subcomplex subunit Sec62 (predicted)
SPBC365.15	alp4		1.743	gamma tubulin complex Spc97/GCP2 subunit Alp4
SPAC6G10.09			1.743	alpha glucosidase I Gls1 (predicted)
SPAC22F3.04	mug62		1.7375	AMP binding enzyme (predicted)
SPAC21E11.08	lcb2	SPAC2C4.02	1.7365	serine palmitoyltransferase Lcb2 (predicted)
SPCC1906.01	mpg1		1.7355	mannose-1-phosphate guanyltransferase Mpg1
SPCC736.04c	gma12		1.735	alpha-1,2-galactosyltransferase Gma12
SPAC3H8.06	aur1		1.7265	inositol phosphorylceramide synthase Aur1 (predicted)
SPBC16E9.08		mug101	1.7255	prospore membrane protein Mcp4/Mug101
SPAC23C4.13	bet1		1.724	SNARE Bet1 (predicted)
SPAC2E12.05	wtf1		1.7125	pseudogene wtf element Wtf1
SPAC11G7.01			1.7095	sequence orphan
SPAC12G12.07c			1.7085	conserved fungal protein
SPBC2G2.07c	mug178		1.701	mitochondrial ribosomal protein subunit L51-b (predicted)
SPBC244.01c	sid4		1.6985	SIN component scaffold protein Sid4
SPBC3F6.04c			1.6955	U3 snoRNP protein Nop14 (predicted)
SPNCRNA.46	prl46		1.692	non-coding RNA (predicted)
SPAP27G11.16			1.6885	sequence orphan
SPBC8D2.20c	sec31		1.684	COPII-coated vesicle component Sec31 (predicted)
SPBC16G5.15c	fkh2	fkh2	1.681	fork head transcription factor Fkh2
SPAC1142.06	get3		1.6785	GET complex ATPase subunit Get3 (predicted)
SPAC4F10.07c	atg13	apg13, mug78	1.671	autophagy associated protein kinase regulatory subunit Atg13
SPAC1751.01c	gti1		1.6625	gluconate transporter inducer Gti1
SPCC338.02	mug112		1.657	dubious
SPAC3A11.02	cps3	mug188	1.656	zinc finger protein Cps3
SPBC660.14	mik1		1.65	mitotic inhibitor kinase Mik1
SPAC31G5.15	psd3		1.648	phosphatidylserine decarboxylase Psd3
SPAC31G5.14	gcv1	n313	1.6465	glycine decarboxylase T subunit (predicted)
SPAC23A1.14c			1.6405	uncharacterised trans-sulfuration enzyme (predicted)
SPCC338.08	ctp1	nip1, slr9, mug38	1.6175	CtIP-related endonuclease
SPAC1F5.02			1.6155	protein disulfide isomerase (predicted)
SPAC1B2.04	cox6		1.611	cytochrome c oxidase subunit VI (predicted)
SPAC821.04c	cid13		1.6075	poly(A) polymerase Cid13
SPBC1604.11	atp17		1.603	F0-ATPase subunit F (predicted)
SPCC736.06			1.602	mitochondrial aspartate-tRNA ligase (predicted)
SPBC1271.05c			1.6005	zf-AN1 type zinc finger protein
SPCC285.06c	wtf17		1.597	wtf element Wtf17
SPAC3A12.19			1.594	mitochondrial ribosomal protein subunit L27 (predicted)
SPBC28E12.04			1.5935	sequence orphan
SPAC6G9.06c	pcp1		1.583	pericentrin Pcp1
SPCC31H12.07	sec231	sec23a, SPCC5E4.01	1.5755	COPII cargo receptor subunit Sec23a (predicted)
SPAC11G7.05c			1.5745	mitochondrial [acyl-carrier protein] S-malonyltransferase Mct1 (predicted)
SPBC28E12.01c	apc13	SPBC9B6.12c	1.569	anaphase-promoting complex subunit Apc13
SPBC16E9.09c			1.569	COPII vesicle coat component Erp5/Erp6 (predicted)
SPCC306.02c			1.568	Rab GTPase binding (predicted)
SPAC1F3.09	mug161		1.561	CwfJ family protein, splicing factor (predicted)
SPCC1235.13	ght6	meu12	1.559	hexose transporter Ght6
SPAC30C2.08			1.553	conserved fungal protein
SPAC20H4.10	ufd2		1.547	ubiquitin-protein ligase E4 (predicted)
SPBC354.08c			1.546	DUF221 family protein
SPBC23G7.05	sui1	psu1	1.54	translation initiation factor eIF1
SPBP23A10.14c	ell1		1.5375	RNA polymerase II transcription elongation factor SpELL
SPCC1450.08c	wtf16		1.53	wtf element Wtf16
SPBC713.12	erg1		1.5265	squalene monooxygenase Erg1 (predicted)
SPAC18G6.03	ypt3		1.5245	GTPase Ypt3
SPAC1834.11c	sec18		1.5235	secretory pathway protein Sec18 (predicted)
SPBC582.03	cdc13		1.5225	G2/M B-type cyclin Cdc13
SPAC25G10.01		SPAC2C4.18	1.5175	RNA-binding protein
SPBC1604.01	mug158	SPBC1677.01c	1.513	sulfatase modifying factor 1 related (predicted)
SPAC1F7.04	rho1		1.5115	Rho family GTPase Rho1
SPCC548.02c	wtf3	meu9, SPCC548.02	1.51	pseudogene wtf element Wtf3 (no methionine)
SPCC4F11.02	ptc1		1.507	protein phosphatase 2C Ptc1
SPBC56F2.06			1.5035	sequence orphan
SPBC3B8.02	php5		1.5005	CCAAT-binding factor complex subunit Php5
SPBC947.15c			1.5	mitochondrial NADH dehydrogenase (predicted)
SPBPB2B2.08			1.499	conserved fungal protein
SPAC23A1.09			1.498	RNA-binding protein (predicted)
SPNCRNA.09	prl9	prl09	1.496	non-coding RNA (predicted)
SPBC1683.11c			1.4955	isocitrate lyase (predicted)
SPBP4H10.10			1.4935	rhomboid family protease
SPCC1235.14	ght5		1.492	hexose transporter Ght5
SPAC27E2.11c			1.492	sequence orphan
SPAC17H9.19c	cdt2	sev1	1.4915	WD repeat protein Cdt2
SPAC17A5.08			1.489	COPII-coated vesicle component Erp2/3/4 (predicted)
SPAPB8E5.04c			1.4885	Niemann-Pick disease type C2 protein hE1 homolog (predicted)
SPAC4F8.01	did4	SPAC644.03c, vps2	1.486	vacuolar sorting protein Did4
SPAC22A12.08c			1.485	cardiolipin synthase/ hydrolase fusion protein (predicted)
SPBC17D1.01		SPBC17D11.09	1.485	transcriptional regulatory protein Spp41 (predicted)
SPAC22E12.06c	gmh3		1.481	alpha-1,2-galactosyltransferase Gmh3
SPBC32F12.12c			1.48	Golgi membrane protein involved in vesicle-medated transport (predicted)
SPAC2F3.04c	rim1		1.4785	Mitochondrial single-stranded DNA binding protein Rim1
SPBC354.05c	sre2		1.474	membrane-tethered transcription factor (predicted)
SPAC1F8.02c			1.473	sequence orphan
SPBC409.11	meu18	meu18	1.473	sequence orphan
SPAC23C4.12	hhp2		1.471	serine/threonine protein kinase Hhp2
SPAC17C9.01c	nuc2	apc3, SPAC1851.01	1.471	anaphase-promoting complex subunit Apc3
SPCC23B6.03c	tel1		1.471	ATM checkpoint kinase
SPBC2A9.10			1.4705	Bin3 family, transcriptional and translational regulator (predicted)
SPBC1271.02	stt3	stt3	1.47	oligosaccharyltransferase subunit Stt3
SPBC1861.03	mak10		1.4685	NatC N-acetyltransferase complex subunit Mak10 (predicted)
SPAC24H6.05	cdc25	sal2	1.4645	M phase inducer phosphatase Cdc25
SPBC14C8.13			1.459	SRR1 family protein
SPBC21B10.09			1.455	acetyl-CoA transporter (predicted
SPCC962.03c	cut15		1.454	karyopherin Cut15
SPAC1142.08	fhl1	SPAC8C9.01	1.454	fork head transcription factor Fhl1
SPAC17H9.14c			1.4535	protein disulfide isomerase
SPBPB7E8.02			1.4535	PSP1 family protein
SPCC330.04c	mug135		1.453	cell surface glycoprotein (predicted), DUF1773 family protein 3
SPAC589.12		SPAC688.01	1.4505	glycosylceramide biosynthesis protein (predicted)
SPAC3A12.06c			1.4495	sodium/calcium exchanger (predicted)
SPAC24B11.13	hem3		1.447	hydroxymethylbilane synthase (predicted)
SPCC1919.06c	wtf25		1.4465	wtf element
SPBC25B2.11	pof2		1.445	F-box protein Pof2
SPBC3F6.02c			1.445	3 beta-hydroxysteroid dehydrogenase/delta 5-->4-isomerase (predicted)
