# Supplementary material for: Cuf2 Is a Novel Meiosis-Specific Regulatory Factor of Meiosis Maturation
Source: PLoS One. 2012 Apr 27;7(4):e36338. doi: 10.1371/journal.pone.0036338 (PMC3338643; doi:10.1371/journal.pone.0036338)
Supplement: Table S4 — List of genes that showed elevated expression (averaging ≥1.5-fold) in a cuf2Δ/cuf2Δ mutant (pat1-114/pat1-114 synchronized cells). (XLS) [file pone.0036338.s004.xls]

## Sheet: Table
List of genes that showed elevated expression (averaging ≥ 1.5-fold) in a cuf2∆/cuf2∆ mutant (pat1-114/pat1-114 synchronized cells)
Aerobic respiration
SPBC29A3.10c	atp14		1.5365	F1-ATPase subunit H (predicted)
SPBC1604.11	atp17		1.603	F0-ATPase subunit F (predicted)
SPAC1B2.04	cox6		1.611	cytochrome c oxidase subunit VI (predicted)
SPCC191.07	cyc1		1.6155	cytochrome c (predicted)
SPBP23A10.16	sdh4	tim18	1.7585	TIM22 inner membrane protein import complex anchor subunit Tim18
SPBC3H7.03c			2.8735	2-oxoglutarate dehydrogenase (lipoamide) (predicted)
Amino acid metabolism
SPAC31G5.14	gcv1	n313	1.6465	glycine decarboxylase T subunit (predicted)
SPAC23A1.14c			1.6405	uncharacterised trans-sulfuration enzyme (predicted)
APC component
SPBC28E12.01c	apc13	SPBC9B6.12c	1.569	anaphase-promoting complex subunit Apc13
SPAC17C9.01c	nuc2	apc3, SPAC1851.01	1.471	anaphase-promoting complex subunit Apc3
Ascospore formation
SPAC23H3.13c	gpa2	git8	1.9495	heterotrimeric G protein alpha-2 subunit Gpa2
SPAC17A5.04c	mde10	mug139	2.3605	spore wall assembly ADAM family peptidase Mde10
SPBC1347.03	meu14		2.1775	sporulation protein Meu14
SPCC63.04	mok14		2.9025	alpha-1,4-glucan synthase Mok14
SPBC3H7.09	mug142		2.6645	palmitoyltransferase (predicted)
SPAC22E12.16c	pik1		1.9555	1-phosphatidylinositol 4-kinase Pik1
SPCC825.03c	psy1	sso1	1.496	SNARE Psy1
SPBC405.04c	ypt7		1.5755	GTPase Ypt7
Autophagy
SPAC4F10.07c	atg13	apg13, mug78	1.671	autophagy associated protein kinase regulatory subunit Atg13
SPAC823.16c	mug179	atg18b	1.8555	WD repeat protein involved in autophagy Atg18b
SPAC6F6.12			2.1005	autophagy associated protein Atg24 (predicted)
Carbohydrate metabolism
SPBC1683.07	mal1		2.0005	maltase alpha-glucosidase Mal1
SPAC25H1.09	mde5	meu30, SPAC4A8.01	2.2915	alpha-amylase homolog Mde5
SPAC1039.11c		SPAC922.02c	2.266	alpha-glucosidase (predicted)
SPAC4G9.12			1.5165	gluconokinase
SPBC1683.11c			1.4955	isocitrate lyase (predicted)
SPBC32F12.10			1.479	phosphoglucomutase (predicted)
SPAC144.12		ppi	2.1065	ribose 5-phosphate isomerase (predicted)
Cell cycle regulation
SPAC24H6.05	cdc25	sal2	1.4645	M phase inducer phosphatase Cdc25
SPBC660.14	mik1		1.65	mitotic inhibitor kinase Mik1
SPBC1D7.03	mug80		1.7795	cyclin Clg1 (predicted)
SPBC582.03	cdc13		1.5225	G2/M B-type cyclin Cdc13
Cell wall
SPCC736.04c	gma12		1.735	alpha-1,2-galactosyltransferase Gma12
SPAC22E12.06c	gmh3		1.481	alpha-1,2-galactosyltransferase Gmh3
SPBC16A3.13	meu7		3.031	alpha-amylase homolog Aah4
SPAC18G6.03	ypt3		1.5245	GTPase Ypt3
SPBC839.08c	its8		2.4345	pig-N (predicted)
SPCC1906.01	mpg1		1.7355	mannose-1-phosphate guanyltransferase Mpg1
SPBC1773.08c	omh4		2.8415	alpha-1,2-mannosyltransferase Omh4 (predicted)
SPAC20H4.11c	rho5		2.0345	Rho family GTPase Rho5
SPAC6G10.09			1.743	alpha glucosidase I Gls1 (predicted)
SPAC589.12		SPAC688.01	1.4505	glycosylceramide biosynthesis protein (predicted)
Checkpoint
SPCC23B6.03c	tel1		1.471	ATM checkpoint kinase
Chromatin regulation
SPAC4G9.06c	chz1		1.82	histone chaperone Chz1 (predicted)
SPAC16C9.05	cph1		1.878	Clr6 histone deacetylase associated PHD protein-1 Cph1
SPCC4B3.12	set9		3.696	histone lysine methyltransferase Set9
Chromosome segregation
SPAC3G6.11	chl1		1.908	ATP-dependent DNA helicase Chl1 (predicted)
SPBC146.11c	mug97	meu33	2.26	meiotically upregulated gene Mug97
SPAC6G9.06c	pcp1		1.583	pericentrin Pcp1
Cytoskeleton
SPAC3A11.02	cps3	mug188	1.656	zinc finger protein Cps3
SPAC328.08c	tbc1		1.515	tubulin specific chaperone cofactor C Tbc1 (predicted)
SPBC16E9.08		mug101	1.7255	prospore membrane protein Mcp4/Mug101
DNA repair
SPCC338.08	ctp1	nip1, slr9, mug38	1.6175	CtIP-related endonuclease
SPBC3H7.15	hhp1		2.28	serine/threonine protein kinase Hhp1
SPAC23C4.12	hhp2		1.471	serine/threonine protein kinase Hhp2
SPAC22A12.01c	pso2	snm1	2.8965	DNA 5' exonuclease (predicted)
DNA replication
SPAC17H9.19c	cdt2	sev1	1.4915	WD repeat protein Cdt2
SPBC29A10.15	orc1	orp1, cdc30	3.421	origin recognition complex subunit Orc1
SPAC2F3.04c	rim1		1.4785	Mitochondrial single-stranded DNA binding protein Rim1
GPCR signaling
SPBC32H8.07	git5	gpb1	1.643	heterotrimeric G protein beta subunit Git5
Heme biosynthesis
SPAC24B11.13	hem3		1.447	hydroxymethylbilane synthase (predicted)
Lipid metabolism
SPAC3H8.06	aur1		1.7265	inositol phosphorylceramide synthase Aur1 (predicted)
SPAC21E11.08	lcb2	SPAC2C4.02	1.7365	serine palmitoyltransferase Lcb2 (predicted)
SPBC776.14	plh1		5.039	phospholipid-diacylglycerol acyltransferase Plh1
SPAC22A12.08c			1.485	cardiolipin synthase/ hydrolase fusion protein (predicted)
SPCC1020.13c			2.777	DDHD family phospholipase (predicted)
SPAC1639.01c		SPAC806.09c	2.5605	GNS1/SUR4 family protein (predicted)
SPAC1B2.03c			3.069	GNS1/SUR4 family protein (predicted)
SPAC11G7.05c			1.5745	mitochondrial [acyl-carrier protein] S-malonyltransferase Mct1 (predicted)
Mating
SPCC1442.01	ste6	SPCC1450.17	1.861	guanyl-nucleotide exchange factor Ste6
Meiosis
SPAC4G9.05	mpf1		3.65	meiotic PUF family protein 1
SPBC2G2.10c	mug110		2.4775	sequence orphan
SPCC338.02	mug112		1.657	dubious
SPAC3F10.05c	mug113		2.202	T5orf172 family protein
SPAC4F10.08	mug126		1.809	sequence orphan
SPAC8C9.09c	mug129		2.408	sequence orphan
SPCC330.04c	mug135		1.453	cell surface glycoprotein (predicted), DUF1773 family protein 3
SPACUNK4.12c	mug138		2.6395	metallopeptidase (predicted)
SPAC12B10.16c	mug157		2.494	conserved protein Mug157
SPAC630.09c	mug58		2.02	glycerate kinase (predicted)
SPAC22F3.04	mug62		1.7375	AMP binding enzyme (predicted)
SPBC1773.11c	mug89		2.426	CDC50 domain protein, implicated in signal transduction (predicted)
SPBC32H8.02c	nep2	mug120	2.7955	NEDD8 protease Nep2
SPAC24C9.15c	spn5	mde9, meu28	2.031	septin Spn5
SPCC188.12	spn6	SPCC584.09, spn6	2.144	septin Spn6 (predicted)
SPBC1718.07c	zfs1	moc4	1.6595	CCCH tandem zinc finger protein, human Tristetraprolin homolog Zfs1
SPBC28E12.02		SPBC9B6.13	1.7795	RNA-binding protein
SPBC660.08			1.8255	sequence orphan
SPBC28E12.04			1.5935	sequence orphan
SPAC1F8.02c			1.473	sequence orphan
Membrane trafficking/secretion
SPAC23C4.13	bet1		1.724	SNARE Bet1 (predicted)
SPAP14E8.03	bos1		1.682	SNARE, bos1
SPAC4F8.01	did4	SPAC644.03c, vps2	1.486	vacuolar sorting protein Did4
SPCC24B10.17	emp24		1.728	COPII-coated vesicle component Emp24 (predicted)
SPBC3E7.15c	lac1	SPBC4F6.02c, mug83	2.1645	sphingosine N-acyltransferase Lac1
SPAC2E1P5.02c	mug109		1.7765	Rab GTPase binding protein upregulated in meiosis II (predicted)
SPAC959.02	sec17		1.947	alpha SNAP (predicted)
SPAC1834.11c	sec18		1.5235	secretory pathway protein Sec18 (predicted)
SPCC31H12.07	sec231	sec23a, SPCC5E4.01	1.5755	COPII cargo receptor subunit Sec23a (predicted)
SPBC8D2.20c	sec31		1.684	COPII-coated vesicle component Sec31 (predicted)
SPBC36B7.03	sec63		1.921	ER protein translocation subcomplex subunit Sec63 (predicted)
SPBC26H8.02c	sec9		1.5735	SNAP-25 homologue, t-SNARE component Sec9
SPBC16E9.09c			1.569	COPII vesicle coat component Erp5/Erp6 (predicted)
SPAC17A5.08			1.489	COPII-coated vesicle component Erp2/3/4 (predicted)
SPAC24H6.13			2.972	DUF221 family protein implicated in Golgi to plasma membrane transport (predicted)
SPBC119.12			1.6415	Golgi matrix protein (predicted)
SPBC32F12.12c			1.48	Golgi membrane protein involved in vesicle-medated transport (predicted)
SPCC306.02c			1.568	Rab GTPase binding (predicted)
Metal homeostasis
SPAC1142.06	get3		1.6785	GET complex ATPase subunit Get3 (predicted)
SPAC18B11.04	ncs1		2.151	related to neuronal calcium sensor Ncs1
SPAC22H10.13	zym1		2.0585	metallothionein Zym1
SPAPB2B4.04c		pmc1	2.268	vacuolar calcium transporting P-type ATPase P2 type, Pmc1
Morphogenesis
SPAC17G8.14c	pck1	SPAC22H10.01c	1.805	protein kinase C (PKC)-like Pck1
SPBC1289.04c	pob1		1.8695	Boi family protein
SPAC31G5.15	psd3		1.648	phosphatidylserine decarboxylase Psd3
SPAC1F7.04	rho1		1.5115	Rho family GTPase Rho1
SPCC297.03	ssp1		1.87	serine/threonine protein kinase Ssp1
Non-coding RNA
SPNCRNA.46	prl46		1.692	non-coding RNA (predicted)
SPNCRNA.56	prl56		1.9225	antisense RNA (predicted)
SPNCRNA.09	prl9	prl09	1.496	non-coding RNA (predicted)
SPNCRNA.75			1.988	non-coding RNA (predicted)
Nucleotide metabolism
SPAC24B11.05			1.829	pyrimidine 5'-nucleotidase (predicted)
Orphan
SPBC409.11	meu18	meu18	1.473	sequence orphan
SPBC27.03	meu25		2.78	sequence orphan Meu25
SPAC1A6.06c	meu31		2.0285	sequence orphan Meu31
SPAC27E2.11c			1.492	sequence orphan
SPAC8F11.05c			1.929	sequence orphan
SPAC11G7.01			1.7095	sequence orphan
SPBC27B12.02		SPBC30B4.10	3.687	sequence orphan
SPAP27G11.16			1.6885	sequence orphan
Others
SPAC1952.13	ned1		1.8435	lipin Ned1
SPCC1235.08c	pdh1		2.2495	DUF1751 family protein
SPCC4G3.08	psk1		2.0395	serine/threonine protein kinase Psk1
SPAC13G6.08			2.476	Cdc20/Fizzy subfamily WD repeat protein
SPAC12G12.07c			1.7085	conserved fungal protein
SPAC30C2.08			1.553	conserved fungal protein
SPBPB2B2.08			1.499	conserved fungal protein
SPBC354.08c			1.546	DUF221 family protein
SPAP27G11.12			1.7035	human c17orf28 ortholog 1
SPBP19A11.07c		SPBP4H10.02c	1.8795	human c17orf28 ortholog 2
SPCC1620.07c			1.495	lunapark homolog
SPBC947.15c			1.5	mitochondrial NADH dehydrogenase (predicted)
SPAC24B11.09			1.9955	mitochondrial protein, predicted, human BRP44 ortholog
SPBC31A8.02		SPBC3D6.01	2.517	pseudogene
SPBPB7E8.02			1.4535	PSP1 family protein
SPAC4F10.16c			3.1185	P-type ATPase (predicted)
SPAC25G10.01		SPAC2C4.18	1.5175	RNA-binding protein
SPBC14C8.13			1.459	SRR1 family protein
SPAPB2B4.07			2.088	ubiquitin family protein, human UBTD1 homolog
SPCPJ732.02c			2.033	xylulose kinase (predicted)
SPBC1271.05c			1.6005	zf-AN1 type zinc finger protein
Post-transcriptional regulation
SPAC821.04c	cid13		1.6075	poly(A) polymerase Cid13
SPAC1610.03c	crp79	meu5	2.2725	poly(A) binding protein Crp79
SPBC530.14c	dsk1		1.68	SR protein-specific kinase Dsk1
SPAC20H4.09			1.6445	ATP-dependent RNA helicase, spliceosomal (predicted)
SPAC23A1.09			1.498	RNA-binding protein (predicted)
SPBC3F6.04c			1.6955	U3 snoRNP protein Nop14 (predicted)
Protein modification
SPBC1861.03	mak10		1.4685	NatC N-acetyltransferase complex subunit Mak10 (predicted)
SPBC1271.02	stt3	stt3	1.47	oligosaccharyltransferase subunit Stt3
Protein trafficking
SPCC962.03c	cut15		1.454	karyopherin Cut15
SPAC3F10.07c	mug91		2.234	palmitoyltransferase complex Erf4 (predicted)
SPAC17G6.09	sec62		1.7505	ER protein translocation subcomplex subunit Sec62 (predicted)
Proteolysis
SPBC8D2.01	gsk31		1.5695	serine/threonine protein kinase Gsk31, gsk31
SPBC25B2.11	pof2		1.445	F-box protein Pof2
SPAC11G7.02	pub1	pub1;elp2	2.3765	HECT-type ubiquitin-protein ligase E3 Pub1
SPCC1259.15c	ubc11	ubcdp, ubcp4	1.7765	ubiquitin conjugating enzyme E2-C, Ubc11
SPAC20H4.10	ufd2		1.547	ubiquitin-protein ligase E4 (predicted)
SPAC1782.01		SPAPYUG7.07	1.886	proteasome component Ecm29
S. pombe specific
SPAC212.04c			3.697	S. pombe specific DUF999 family protein 1
SPAC212.01c			2.16	S. pombe specific DUF999 family protein 2
SPAC977.06			2.3205	S. pombe specific DUF999 family protein 3
SPBCPT2R1.04c			2.458	S. pombe specific DUF999 protein family 10
SPAC750.06c			1.9955	S. pombe specific DUF999 protein family 4
SPBC1348.01			2.464	S. pombe specific DUF999 protein family 5
SPBC1348.07			1.585	S. pombe specific DUF999 protein family 6
SPBPB2B2.07c			2.1665	S. pombe specific DUF999 protein family 7
SPBCPT2R1.01c		SPBPB2B2.20c	2.4745	S. pombe specific DUF999 protein family 9
Scaffold
SPBC244.01c	sid4		1.6985	SIN component scaffold protein Sid4
Spindle pole body component
SPBC365.15	alp4		1.743	gamma tubulin complex Spc97/GCP2 subunit Alp4
SPCC1739.08c			1.694	short chain dehydrogenase (predicted)
Sterol biosynthesis
SPBC713.12	erg1		1.5265	squalene monooxygenase Erg1 (predicted)
SPBC3F6.02c			1.445	3 beta-hydroxysteroid dehydrogenase/delta 5-->4-isomerase (predicted)
Stress
SPAC13F5.03c	gld1		1.9645	mitochondrial glycerol dehydrogenase Gld1
SPAC13C5.06c	mug121		1.833	sequence orphan
SPBC1604.01	mug158	SPBC1677.01c	1.513	sulfatase modifying factor 1 related (predicted)
SPAC1F3.09	mug161		1.561	CwfJ family protein, splicing factor (predicted)
SPAPYUG7.06	mug67		1.9635	PPPDE peptidase family (predicted)
SPCC1183.09c	pmp31	mug75	1.803	plasma membrane proteolipid Pmp31
SPCC4F11.02	ptc1		1.507	protein phosphatase 2C Ptc1
SPAC4C5.02c	ryh1	hos1	2.022	GTPase Ryh1
SPAC19G12.15c	tpp1		1.684	trehalose-6-phosphate phosphatase Tpp1
SPAC17H9.14c			1.4535	protein disulfide isomerase
SPAC1F5.02			1.6155	protein disulfide isomerase (predicted)
SPAC959.05c			2.249	protein disulfide isomerase (predicted)
SPBP4H10.10			1.4935	rhomboid family protease
SPBC56F2.06			1.5035	sequence orphan
Transcriptional regulation
SPBC2F12.09c	atf21		1.853	transcription factor, Atf-CREB family Atf21
SPBP23A10.14c	ell1		1.5375	RNA polymerase II transcription elongation factor SpELL
SPAC1142.08	fhl1	SPAC8C9.01	1.454	fork head transcription factor Fhl1
SPBC16G5.15c	fkh2	fkh2	1.681	fork head transcription factor Fkh2
SPBC19F8.07	mcs6	crk1, mop1, cdk7	1.5345	cyclin-dependent protein kinase/CDK-activating kinase Mcs6
SPBC3B8.02	php5		1.5005	CCAAT-binding factor complex subunit Php5
SPBP4H10.09	rsv1	rsv1	2.253	transcription factor Rsv1
SPBC336.07	sfc3		1.9615	transcription factor TFIIIC complex B box binding subunit Sfc3
SPCC285.17	spp27	uaf30	2.0485	RNA polymerase I upstream activation factor complex subunit Spp27
SPBC354.05c	sre2		1.474	membrane-tethered transcription factor (predicted)
SPBC2A9.10			1.4705	Bin3 family, transcriptional and translational regulator (predicted)
SPAC227.15			1.5155	protein phosphatase regulatory subunit Reg1 (predicted)
SPAC3H8.08c			2.167	transcription factor (predicted)
SPBC17D1.01		SPBC17D11.09	1.485	transcriptional regulatory protein Spp41 (predicted)
Translation
SPBC2G2.07c	mug178		1.701	mitochondrial ribosomal protein subunit L51-b (predicted)
SPAC24C9.14	otu1	mug141	1.841	ubiquitin-specific cysteine protease, OTU family, Otu1
SPBC23G7.05	sui1	psu1	1.54	translation initiation factor eIF1
SPBC21B10.03c			1.791	ataxin-2 homolog (predicted)
SPAC3A12.19			1.594	mitochondrial ribosomal protein subunit L27 (predicted)
Transport
SPCC1235.14	ght5		1.492	hexose transporter Ght5
SPCC1235.13	ght6	meu12	1.559	hexose transporter Ght6
SPAC1751.01c	gti1		1.6625	gluconate transporter inducer Gti1
SPBC19C2.11c	mdm34		1.64	mitochondrial outer membrane protein Mdm34 (predicted)
SPBC21B10.09			1.455	acetyl-CoA transporter (predicted)
SPCC965.11c			2.279	amino acid transporter (predicted)
SPAC5D6.04			1.459	auxin family transmembrane transporter (predicted)
SPCC1682.11c			1.4655	choline transmembrane transporter family protein (predicted)
SPAC15A10.06			1.5885	CPA1 sodium ion/proton antiporter (predicted)
SPBC83.11			3.549	ER triose phosphate transmembrane transporter (predicted)
SPAPB8E5.04c			1.4885	Niemann-Pick disease type C2 protein hE1 homolog (predicted)
SPCC965.13			1.901	pyradoxal family membrane transporter (predicted)
SPAC3A12.06c			1.4495	sodium/calcium exchanger (predicted)
SPBC947.06c			1.886	spermidine family transporter (predicted)
Transposon-related
SPAC2E12.05	wtf1		1.7125	pseudogene wtf element Wtf1
SPCC162.04c	wtf13		2.3855	wtf element Wtf13
SPCC1450.08c	wtf16		1.53	wtf element Wtf16
SPCC285.06c	wtf17		1.597	wtf element Wtf17
SPCC285.07c	wtf18		2.295	wtf element Wtf5
SPCC1906.04	wtf20		1.8925	wtf element Wtf20
SPCC576.16c	wtf22		2.0425	pseudogene wtf element Wtf22
SPCC1620.02	wtf23		1.9155	wtf element Wtf23
SPCC830.02	wtf24		1.662	gene wtf element Wtf24
SPCC1919.06c	wtf25		1.4465	wtf element
SPCC548.02c	wtf3	meu9, SPCC548.02	1.51	pseudogene wtf element Wtf3 (no methionine)
SPCC548.03c	wtf4	SPCC548.03	2.2695	wtf element Wtf4
SPCC553.05c	wtf6	SPCC553.05	1.8205	pseudogene wtf element Wtf6
SPCC306.10	wtf8		2.1425	wtf element Wtf8
SPCC970.11c	wtf9		1.932	wtf element Wtf9
tRNA modification
SPAC6B12.09	trm10		1.8795	tRNA m(1)G methyltransferase Trm10 (predicted)
SPAC3F10.06c			2.6235	initiator methionine tRNA 2'-O-ribosyl phosphate transferase (predicted)
SPCC736.06			1.602	mitochondrial aspartate-tRNA ligase (predicted)
