# Supplementary material for: Cuf2 Is a Novel Meiosis-Specific Regulatory Factor of Meiosis Maturation
Source: PLoS One. 2012 Apr 27;7(4):e36338. doi: 10.1371/journal.pone.0036338 (PMC3338643; doi:10.1371/journal.pone.0036338)
Supplement: Table S5 — List of genes that show reduced expression in a cuf2Δ/cuf2Δ mutant (pat1-114/pat1-114 synchronized cells). (XLS) [file pone.0036338.s005.xls]

## Sheet: Functional classes
List of genes that show reduced expression in a cuf2∆/cuf2∆ mutant (pat1-114/pat1-114 synchronized cells)
Ribosomal & translational processes
SPCC1739.02c	mrpl22		1.67224	mitochondrial ribosomal protein subunit L22 (predicted)
SPAC1B3.18c	mrps18		1.5949	mitochondrial ribosomal protein subunit S18 (predicted)
SPAC26A3.07c	rpl1101	rpl11-1, rpl11	1.67504	60S ribosomal protein L11 (predicted)
SPCC576.11	rpl15		1.54799	60S ribosomal protein L15 (predicted)
SPAC1783.08c	rpl1502	rpl15-2	1.66945	60S ribosomal protein L15b (predicted)
SPCC364.03	rpl1702	rpl17-2, rpl17	1.45985	60S ribosomal protein L17 (predicted)
SPCC1682.14	rpl1902	rpl19-2	1.47929	60S ribosomal protein L19B
SPBC365.03c	rpl2101	rpl21, rpl21-1	1.54083	60S ribosomal protein L21 (predicted)
SPAC959.08	rpl2102	rpl21-2, rpl21	1.44613	60S ribosomal protein L21 (predicted)
SPAC11E3.15	rpl22	SPAP8A3.01	1.62602	60S ribosomal protein L22 (predicted)
SPAC3G9.03	rpl2301	rpl23-1	1.7762	60S ribosomal protein L23
SPCC1322.11	rpl2302	rpl23-2	1.55642	60S ribosomal protein L23
SPAC6G9.09c	rpl2401	rpl24-01, rpl24	1.69924	60S ribosomal protein L24 (predicted)
SPCC330.14c	rpl2402	rpl24-2	1.60643	60S ribosomal protein L24 (predicted)
SPBC776.11	rpl2801	rpl28-1	1.54202	60S ribosomal protein L27/L28
SPCC5E4.07	rpl2802	rpl28-2, rpl28	1.8797	60S ribosomal protein L27/L28
SPBC776.01	rpl29		1.73762	60S ribosomal protein L29
SPAC9G1.03c	rpl3001	rpl30-1, rpl30	1.75901	60S ribosomal protein L30 (predicted)
SPAC890.08	rpl31		1.80995	60S ribosomal protein L31 (predicted)
SPAC23A1.08c	rpl3401	rpl34, rpl34-1	1.83486	60S ribosomal protein L34
SPCC1322.15	rpl3402	rpl34, rpl34-2	1.5163	60S ribosomal protein L34
SPCC613.05c	rpl35		1.60643	60S ribosomal protein L35
SPCP31B10.08c	rpl35a	rpl33	1.58479	60S ribosomal protein L35a
SPCC970.05	rpl3601	rpl36-1	1.93237	60S ribosomal protein L36
SPBC405.07	rpl3602	rpl36-2, rpl36	1.84332	60S ribosomal protein L36
SPCC1223.05c	rpl3702	rpl37-2, rpl37	1.74978	60S ribosomal protein L37 (predicted)
SPAPB17E12.05	rpl3703	rpl37	1.67504	60S ribosomal protein L37 (predicted)
SPAC30D11.12	rpl3802	rpl38-2, rps38	1.91939	60S ribosomal protein L38 (predicted)
SPCC663.04	rpl39		1.79695	60S ribosomal protein L39
SPAC3F10.18c	rpl4102	rpl41-2, rpl41, SPAC8F11.01c	1.61943	60S ribosomal protein L41 (predicted)
SPAC15E1.03	rpl42	rpl36a	1.88679	60S ribosomal protein L36/L42
SPBC800.04c	rpl4301	rpl43-1, rpl43, rpl37a-1	1.60772	60S ribosomal protein L37a (predicted)
SPAC3H5.12c	rpl501	rpl5-1, rpl5	1.68919	60S ribosomal protein L5 (predicted)
SPBC11C11.09c	rpl502	rpl5-2, rpl5b	1.57604	60S ribosomal protein L5
SPCC622.18	rpl6		1.76367	60S ribosomal protein L6 (predicted)
SPAC3H5.07	rpl702	rpl7-2, rpl7, rpl7b	1.59363	60S ribosomal protein L7
SPAC1F7.13c	rpl801	rpl8-1, rpl18, rpk5a, rpl2-1, SPAC21E11.02c	1.72117	60S ribosomal protein L8 (predicted)
SPBC839.04	rpl803	rpl8-3, rpk5-b, rpkD4	1.6129	60S ribosomal protein L8 (predicted)
SPAC4G9.16c	rpl901	rpl9-1	1.55159	60S ribosomal protein L9
SPAC644.15	rpp101	rpp1-1	1.79695	60S acidic ribosomal protein Rpp1-1
SPBC3B9.13c	rpp102	rpp1-2	1.79372	60S acidic ribosomal protein Rpp1-2
SPCP1E11.09c	rpp103	rpp1-3	1.74064	60S acidic ribosomal protein Rpp1-3
SPBC23G7.15c	rpp202	rpp2-2	1.70794	60S acidic ribosomal protein P2B subunit
SPAC31G5.03	rps1101	rps11-1	1.56372	40S ribosomal protein S11 (predicted)
SPCC962.04	rps1201	rps12-1, rps12	1.95122	40S ribosomal protein S12 (predicted)
SPAC3H5.05c	rps1401	rps14-1, rps14	1.5444	40S ribosomal protein S14 (predicted)
SPCC1393.03	rps1501	rps15-1	1.58103	40S ribosomal protein S15 (predicted)
SPBC18H10.14	rps1601	rps16-1	1.54679	40S ribosomal protein S16 (predicted)
SPAC664.04c	rps1602	rps16-2, rps16	1.53257	40S ribosomal protein S16 (predicted)
SPCC24B10.09	rps1702	rps17-2, rps17	1.44718	40S ribosomal protein S17 (predicted)
SPBC16D10.11c	rps1801	rps18-1	1.68209	40S ribosomal protein S18 (predicted)
SPCC1259.01c	rps1802	rps18-2, SPCC825.06c	1.69779	40S ribosomal protein S18 (predicted)
SPBC649.02	rps1902	rps19-2, rps19	1.44823	40S ribosomal protein S19 (predicted)
SPBC18E5.06	rps21		1.4892	40S ribosomal protein S21
SPAC5D6.01	rps2202	rps22-2, rps15a-2	1.45349	40S ribosomal protein S15a (predicted)
SPAC23C11.02c	rps23		1.55885	40S ribosomal protein S23 (predicted)
SPAC17G6.06	rps2401	rps24-1, rps24	1.49365	40S ribosomal protein S24
SPAC694.05c	rps2502	rps25-2, rps25	1.55885	40S ribosomal protein S25 (predicted)
SPBC1685.10	rps27		1.90114	40S ribosomal protein S27 (predicted)
SPAC25G10.06	rps2801	rps28-1	1.68634	40S ribosomal protein S28 (predicted)
SPCC285.15c	rps2802	rps28-2, rps28	1.78412	40S ribosomal protein S28, Rps2802
SPBC1685.09	rps29		1.81159	40S ribosomal protein S29 (predicted)
SPAC8C9.08	rps5		1.64474	40S ribosomal protein S5 (predicted)
SPAC328.10c	rps502	rps5-2	1.657	40S ribosomal protein S5 (predicted)
SPAPB1E7.12	rps602	rps6-2, rps6	1.60772	40S ribosomal protein S6 (predicted)
SPAC2C4.16c	rps801	rps8-1	1.46951	40S ribosomal protein S8
SPAC24H6.07	rps901	rps9-1, rps9a	1.50716	40S ribosomal protein S9
SPCC1450.04	tef5		1.5528	translation elongation factor EF-1 beta subunit (eEF1B)
SPAC4D7.09	tif223		1.53139	translation initiation factor eIF2B gamma subunit (predicted)
SPAC26H5.10c	tif51		1.78253	translation elongation factor eIF5A (predicted)
SPBC336.10c	tif512		1.55885	translation elongation factor eIF5A (predicted)
SPCC1919.09	tif6		1.44613	translation initiation factor eIF6
SPRRNA.03			1.87266	5S rRNA
SPRRNA.10			1.87617	5S rRNA
SPRRNA.32			1.82983	5S rRNA
SPRRNA.37			1.90295	5S rRNA
SPBC25B2.01		SPBC2G5.08	1.65837	elongation factor 1 alpha related protein (predicted)
SPCC1183.02			1.46306	glutathione S-transferase
SPAC1B3.04c			1.76056	mitochondrial GTPase involved in translation Guf1 (predicted)
SPCC11E10.07c			1.76367	translation initiation factor eIF2B alpha subunit (predicted)
Amino acid metabolism
SPBC359.02	alr2		1.92308	alanine racemase Alr2 (predicted)
SPCC777.09c	arg1		1.6	acetylornithine aminotransferase
SPBC428.05c	arg12		1.53257	argininosuccinate synthase (predicted)
SPBC36.04	cys11	cys1a	1.4556	cysteine synthase
SPBC17D1.02	dph2		1.49031	diphthamide biosynthesis protein (predicted)
SPBC56F2.12	ilv5		1.45138	acetohydroxyacid reductoisomerase (predicted)
SPBC1A4.02c	leu1	SPBC1E8.07c	1.59744	3-isopropylmalate dehydrogenase Leu1
SPBC30D10.16	pha2		1.64204	phrenate dehydratase
SPCC1827.06c			2.34467	aspartate semialdehyde dehydrogenase (predicted)
SPCC1223.14		SPCC297.01	1.74825	chorismate synthase (predicted)
SPCC364.07		SPCC4G3.01	1.57604	D-3 phosphoglycerate dehydrogenase (predicted)
SPBC24C6.04			1.46092	delta-1-pyrroline-5-carboxylate dehydrogenase (predicted)
SPBC776.03			1.72414	homoserine dehydrogenase (predicted)
SPAC750.08c			1.52207	NAD-dependent malic enzyme (predicted), partial
SPAC24H6.10c			1.83824	phospho-2-dehydro-3-deoxyheptonate aldolase (predicted)
SPAP8A3.07c			1.59744	phospho-2-dehydro-3-deoxyheptonate aldolase (predicted)
SPBC3B8.03			1.5015	saccharopine dehydrogenase (predicted)
Ascospore formation
SPAC20G8.07c	erg2		1.5015	C-8 sterol isomerase Erg2
SPBC342.03	gas4		1.48258	sporulation specific 1,3-beta-glucanosyltransferase Gas4
SPAC458.05	pik3	vps34	1.78571	phosphatidylinositol 3-kinase Pik3
SPAC607.10	spo3		1.56863	sporulation protein Spo3
SPBC1778.04	spo6		1.74216	Spo4-Spo6 kinase complex regulatory subunit Spo6
Carbohydrate metabolism
SPAC7D4.06c	alg3		1.92678	dolichol-P-Man dependent alpha(1-3) mannosyltransferase Alg3
SPAC24H6.04	hxk1		1.62075	hexokinase 1
SPAC4F8.07c	hxk2		1.87266	hexokinase 2
SPBC713.03			1.52207	mitochondrial D-lactate dehydrogenase, cytochrome (predicted)
Cell cycle
SPBC660.14	mik1		1.58228	mitotic inhibitor kinase Mik1
SPAC4H3.10c	pyk1		1.48038	pyruvate kinase (predicted)
SPCC1442.02		SPCC1450.18	1.47493	central kinetochore associated family protein (predicted)
SPBC609.01			1.56863	ribonuclease II (RNB) family
Cell division
SPAC20G8.05c	cdc15		1.45773	extended Fer/CIP4 (EFC) domain protein Cdc15
SPAC20G8.05c	cdc15		1.55039	extended Fer/CIP4 (EFC) domain protein Cdc15
SPCC825.04c	naa40		1.85874	histone N-acetyltransferase Naa40 (predicted)
SPAC6G10.02c	tea3		1.46092	cell end marker Tea3
SPBC56F2.03			1.79695	actin-like protein Arp10 (predicted)
Cell wall
SPBC2G2.17c			1.60385	beta-glucosidase Psu2 (predicted)
Checkpoint
SPAC694.06c	mrc1		1.56495	mediator of replication checkpoint 1
Chromatin remodeling
SPAC23H4.12	alp13		11.4943	MRG family Clr6 histone deacetylase complex subunit Alp13
SPBC1105.17	cnp1	sim2	1.62602	centromere-specific histone H3 CENP-A
SPAC20G8.08c	fft1		3.34448	fun thirty related protein Fft1 (predicted)
SPAC19E9.02	fin1		1.67224	serine/threonine protein kinase, NIMA related Fin1
SPCC1739.03	hrr1		1.47059	Helicase Required for RNAi-mediated heterochromatin assembly
SPAC17G8.13c	mst2		2.15054	histone acetyltransferase Mst2
SPBC1703.02	rsc9		1.45138	RSC complex subunit Rsc9
SPCC1259.07	rxt3		1.56006	transcriptional regulatory protein Rxt3
SPBP8B7.28c	stc1		1.46951	LIM-like protein linking chromatin modification to RNAi, Stc1
SPBC354.03	swd3		2.18341	WD repeat protein Swd3
Chromosome segregation
SPCC737.03c	ima1		1.44613	integral inner nuclear membrane protein Ima1
SPBC21.01	mis17	SPBC776.19	1.45773	kinetochore protein Mis17
SPAC31A2.05c	mis4		1.5674	adherin, cohesin loading factor Mis4
SPAC15E1.07c	moa1	mug159	1.5625	meiotic cohesin complex associated protein Moa1
SPAC29E6.04	nnf1	SPAC30.08	1.71233	kinetochore protein Nnf1
DNA recombination
SPAC22F3.03c	rdh54	tid1, mug34	1.62075	ATP-dependent DNA helicase Rdh54
DNA repair
SPCC338.08	ctp1	nip1, slr9, mug38	1.44613	CtIP-related endonuclease
SPCC4G3.05c	mus81	slx3	1.87617	Holliday junction resolvase subunit Mus81
SPAC3G6.06c	rad2	fen1	1.5163	FEN-1 endonuclease Rad2
DNA replication
SPAC3H1.01c	orc3	orp3, SPAP14E8.06c	1.64745	origin recognition complex subunit Orp3 (predicted)
SPBC16D10.09	pcn1	pcn	1.67504	PCNA
SPAC17H9.20	psc3	SPAC607.01	1.63132	mitotic cohesin complex, non-SMC subunit Psc3
SPBC15C4.05			1.48148	ATP-dependent RNA/DNA helicase (predicted)
GPCR signaling pathway
SPCC1020.09	gnr1		1.60385	heterotrimeric G protein beta subunit Gnr1
Lipid metabolism
SPBC428.04	apq12		1.75593	nuclear membrane organization protein Apq12 (predicted)
SPAC3G9.02	oar2		2.54453	3-oxoacyl-[acyl-carrier-protein] reductase Oar2 (predicted)
SPAC20G8.02			1.84502	mitochondrial DDHD family phospholipase (predicted)
Maintenance of mitochondrial DNA
SPBC2G2.04c	mmf1	pmf1	2.34467	YjgF family protein Mmf1
Meiosis
SPCC1322.07c	mug150		1.46199	sequence orphan
SPAPB8E5.10			1.70358	conserved fungal protein, with meiosis specific splicing
SPAC5D6.02c			1.72117	sequence orphan
Membrane trafficking/secretion
SPAC13F5.06c	sec10		1.45773	exocyst complex subunit Sec10 (predicted)
SPBC211.03c			1.61551	guanyl-nucleotide exchange factor (predicted)
SPBC4C3.04c			2.10526	guanyl-nucleotide exchange factor (predicted)
Metal homeostasis
SPBC1709.10c	atx1		1.46306	copper chaperone Atx1
SPCC1393.10	ctr4		1.7331	copper transporter complex subunit Ctr4
SPAC1F8.03c	str3		1.59363	siderophore-iron transporter Str3
SPCC1795.02c	vcx1	SPCC895.01	1.67504	CaCA proton/calcium exchanger (predicted)
SPCC4B3.03c			1.56986	mitochondrial morphology protein (predicted)
SPAC3H1.10			1.51515	phytochelatin synthetase
Nucleic acid metabolism
SPAC23A1.03	apt1		1.49925	adenine phosphoribosyltransferase (APRT) (predicted)
SPCC330.05c	ura4		1.73461	orotidine 5'-phosphate decarboxylase Ura4
SPCC1672.03c			1.68492	guanine deaminase (predicted)
SPCC191.05c			7.63359	nucleoside 2-deoxyribosyltransferase (predicted)
Nucleosome component
SPAC1834.03c	hhf1	h4.1	1.5625	histone H4 h4.1
SPBC1105.12	hhf3	h4.3	1.61551	histone H4 h4.3
SPAC1834.04	hht1		1.6	histone H3 h3.1
SPBC8D2.04	hht2	h3.2	1.7138	histone H3 h3.2
SPBC1105.11c	hht3	h3.3	1.70358	histone H3 h3.3
Orphan
SPAPJ760.03c	adg1		1.56128	sequence orphan
SPAC4F8.08	mug114		1.58103	sequence orphan
SPAC6G9.15c			1.80505	sequence orphan
SPAC9.11			1.67224	sequence orphan
SPBC1271.08c			1.81653	sequence orphan
SPBC21B10.08c			1.5163	sequence orphan
SPCC594.03			3.73134	sequence orphan
SPBPB21E7.05			1.55039	sequence orphan
SPBC685.03			2.29095	sequence orphan
SPAC13G6.13		SPAC24B11.02	2.5	sequence orphan
SPAC922.04			1.76991	sequence orphan,
Others
SPBC609.03	iqw1	iqwd1	1.62866	WD repeat protein, Iqw1
SPCC1259.14c	meu27		1.59236	S. pombe specific UPF0300 family protein 5
SPNCRNA.04	prl4	prl04	1.56006	non-coding RNA, poly(A)-bearing (predicted)
SPSNORNA.32	sno12		1.73913	12 small nucleolar RNA/small nucleolar RNA snR99
SPSNORNA.48	snR96		1.89753	small nucleolar RNA snR96
SPSNRNA.01	snu1		1.46951	small nuclear RNA U1
SPSNRNA.07	snu32		1.83486	small nuclear RNA U3B
SPAP14E8.02	tos4		1.79211	FHA domain protein Tos4 (predicted)
SPBC1289.14		SPBC8E4.10c	2.15285	adducin (predicted)
SPBC115.02c			1.51745	AFG1 family mitochondrial ATPase (predicted)
SPBC776.06c			1.52439	Arf3/6 docking factor (predicted)
SPBC1709.16c			4.54545	aromatic ring-opening dioxygenase (predicted)
SPAC15F9.01c			1.554	central kinetochore associated family protein
SPAC11D3.01c			3.12012	conserved fungal protein
SPAC22E12.18			1.49813	conserved fungal protein
SPBC3H7.08c			1.63265	conserved fungal protein
SPAC869.09			2.06398	conserved fungal protein
SPCPB16A4.02c			1.59236	conserved fungal protein
SPACUNK4.09			1.53374	conserved protein
SPBC27.05			1.44928	dubious
SPCC338.03c			5.26316	dubious
SPCC622.04			1.638	dubious
SPCC417.03			1.5015	dubious
SPBC1347.14c			1.96078	dubious
SPAC30D11.06c			3.40136	DUF300 family protein
SPBC1198.01			2.40964	glutathione-dependent formaldehyde dehydrogenase (predicted)
SPBC1347.09			1.57729	hexaprenyldihydroxybenzoate methyltransferase (predicted)
SPAC869.06c			1.73762	HHE domain cation binding protein (predicted)
SPCC24B10.18			1.6116	human Leydig cell tumor 10 kDa protein homolog
SPAC186.02c			1.48258	hydroxyacid dehydrogenase (predicted)
SPCC1235.11			1.78412	mitochondrial protein, human BRP44L ortholog
SPCC1840.09			1.62602	NAD dependent epimerase/dehydratase family protein
SPAC27E2.03c			1.45138	Obg-Like ATPase (predicted)
SPBPB21E7.02c			2.82885	phosphoglycerate mutase family
SPAC212.07c			1.53728	pseudogene
SPBCPT2R1.07c			1.50376	pseudogene malic enzyme (predicted)
SPBPB10D8.03			1.5361	pseudogene transporter
SPAC13A11.06			2.27273	pyruvate decarboxylase (predicted)
SPAPJ695.01c			1.74216	S. pombe specific UPF0321 family protein 3
SPAC1F7.06			1.54083	ThiJ domain protein
SPBC18A7.01		SPBC4F6.19c	1.48038	X-Pro dipeptidase (predicted)
Post-transcriptional regulation
SPCC736.11	ago1	csp9	1.79211	argonaute
SPAC9.03c	brr2	spp41	2.07039	U5 snRNP complex subunit Brr2 (predicted)
SPBC19C2.01	cdc28	prp8	1.62075	ATP-dependent RNA helicase Cdc28
SPBC646.02	cwf11		1.9802	complexed with Cdc5 protein Cwf11
SPBC32F12.05c	cwf12	isy1	1.554	complexed with Cdc5 protein Cwf12
SPAC3H8.09c	nab3		1.58479	poly(A) binding protein Nab3 (predicted)
SPBC336.14c	ppk26		1.95312	serine/threonine protein kinase, PAN complex subunit, Ppk26
SPBC6B1.10	prp17		1.56986	splicing factor Prp17
SPAC29A4.08c	prp19	cwf8	2	ubiquitin-protein ligase E4
SPAC607.03c	snu13		1.56495	U3 snoRNP-associated protein Snu13
SPCC285.03			1.63666	ATP-dependent RNA helicase Dbp6 (predicted)
SPAC14C4.06c			1.57978	poly(A) binding protein Nab2 (predicted)
SPBC1703.01c		SPBP4H10.22c	1.6129	RNase P and RNase MRP subunit (predicted)
Post-translational modification
SPBC2A9.06c			1.64339	di-trans,poly-cis-decaprenylcistransferase(predicted)
Protein folding
SPBC16G5.11c	bag101	bag1-a, bag1	1.44718	BAG family molecular chaperone regulator Bag101 (predicted)
SPAC4F10.14c	btf3	egd1, btt1, nac2	1.50263	nascent polypeptide-associated complex beta subunit
SPBC25H2.05	egd2	nac1	1.44718	nascent polypeptide-associated complex alpha subunit Egd2
SPAC12G12.04	mcp60	hsp60	1.44928	mitochondrial heat shock protein Hsp60/Mcp60
SPBC28F2.03	ppi1	cyp2	1.60514	cyclophilin family peptidyl-prolyl cis-trans isomerase Cyp2
Protein trafficking
SPBC9B6.09c	mdl1		3.27869	mitochondrial peptide-transporting ATPase
SPAC17D4.01	pex7	SPAC1834.12	1.44928	peroxin-7 (predicted)
SPAC23D3.13c			2.38095	guanyl-nucleotide exchange factor (predicted)
Proteolysis
SPBC4C3.10c	pre3		1.80505	20S proteasome component beta 1 Pre3 (predicted)
SPBC409.06	uch2		1.54202	ubiquitin C-terminal hydrolase Uch2
Steroid metabolism
SPBC215.09c	erg10		1.60128	acetyl-CoA C-acetyltransferase Erg10 (predicted)
SPBC1709.07	erg27		1.53139	3-keto sterol reductase (predicted)
SPCC16A11.10c	oca8		1.74825	cytochrome b5 (predicted)
SPAC9.08c			1.80832	steroid reductase (predicted)
Stress
SPCC965.07c	gst2		1.47059	glutathione S-transferase Gst2
SPBC106.11c	plg7		1.49477	phospholipase A2, PAF family homolog
SPCC330.06c	pmp20		1.7301	thioredoxin peroxidase (predicted)
SPAC21E11.04	ppr1		1.55763	L-azetidine-2-carboxylic acid acetyltransferase
SPCC330.03c	rpl42	rpl36a	1.88147	NADPH-hemoprotein reductase (predicted)
SPAC688.13	scn1		1.75747	TatD DNase family Scn1
SPBC106.02c	srx1		1.50376	sulfiredoxin
SPCC576.03c	tpx1		1.51057	thioredoxin peroxidase Tpx1
SPAC4H3.08			1.80505	3-hydroxyacyl-CoA dehydrogenase (predicted)
SPAC11D3.09			1.66389	agmatinase (predicted)
SPBC215.11c			1.53492	aldo/keto reductase, unknown biological role
SPAC16C9.01c		SPAC4G8.14c	1.50602	carbohydrate kinase (predicted)
SPAPB1A11.03			1.74825	cytochrome b2 (L-lactate cytochrome-c oxidoreductase)
SPAC3G6.07			1.52788	dubious
SPBC1773.06c			1.84332	l dehydrogenase (predicted)
SPCC70.08c			1.87793	methyltransferase (predicted)
SPBC2A9.02			1.50602	NAD dependent epimerase/dehydratase family protein
SPBC23G7.10c			1.45985	NADH-dependent flavin oxidoreductase (predicted)
SPBC24C6.09c			1.50263	phosphoketolase family protein (predicted)
SPBC725.03			1.45033	pyridoxamine 5'-phosphate oxidase (predicted)
SPCC16A11.15c			1.49477	sequence orphan,
SPCC594.04c			1.46306	steroid oxidoreductase superfamily protein (predicted)
SPAC139.05			2.10305	succinate-semialdehyde dehydrogenase (predicted)
SPBC947.09			2.06186	ThiJ domain protein
SPCC757.03c			1.6835	ThiJ domain protein
Transcriptional regulation
SPAC6G10.12c	ace2		1.52555	transcription factor Ace2
SPCC24B10.12	cgi121		1.47059	EKC/KEOPS complex subunit Cgi121 (predicted)
SPCC584.02	cuf2		6.57895	Cu metalloregulatory transcription factor Cuf2 (predicted)
SPBC1718.03	ker1		2.28833	DNA-directed RNA polymerase I complex subunit Ker1
SPBC14C8.14c	pol5		1.53492	DNA polymerase phi
SPAC23H4.17c	srb10	prk1, cdk8	1.94932	cyclin-dependent protein Srb mediator subunit kinase Srb10
SPBC19G7.04			1.70358	HMG box protein
SPBC530.08			1.61551	membrane-tethered transcription factor (predicted)
Transport
SPAC15F9.02	seh1		1.68634	nucleoporin Seh1
SPAC1B3.16c	vht1		1.52555	vitamin H transporter Vth1, vht1
SPBPB2B2.01			1.50376	amino acid permease (predicted)
SPCPB1C11.01			1.93424	ammonium transporter Amt1
SPAC11E3.11c			1.73913	guanyl-nucleotide exchange factor (predicted)
SPCC550.11			1.49477	karyopherin (predicted)
SPCC330.07c			1.76678	membrane transporter (predicted)
SPBPB10D8.07c			1.657	membrane transporter (predicted)
SPBPB10D8.05c			1.52788	membrane transporter (predicted)
SPAC11D3.18c			1.58228	nicotinic acid plasma membrane transporter (predicted)
SPBC2A9.11c		SPBC2D10.01c	1.8315	nuclear export factor (predicted)
tRNA modification
SPCC16C4.06c			1.5748	tRNA pseudouridine synthase (predicted)
Vitamin biosynthesis
SPCC1223.02	nmt1	thi3	1.60385	no message in thiamine Nmt1
SPCC1450.13c	rib5		1.61812	riboflavin synthase
SPAC29B12.04	snz1		1.63666	pyridoxine biosynthesis protein
SPCC18B5.05c			1.47929	phosphomethylpyrimidine kinase (predicted)
